# Supplementary material for: Prognostication in palliative radiotherapy—ProPaRT: Accuracy of prognostic scores
Source: Front Oncol. 2022 Aug 16;12:918414. doi: 10.3389/fonc.2022.918414 (PMC9425085; doi:10.3389/fonc.2022.918414)
Supplement: Supplementary file 4 [file Table_4.xlsx]

## Sheet: prognostic scores
OS (days)	Status (0=alive, 1=dead)	PaP score	SPS score (PSM)	SPS score (NRF)	TEACHH (PSM)	TEACHH (NRF)
912.00	1	2	5	2	11	3
223.00	1	2	2	1	6	2
69.00	1	5	8	3	10	3
116.00	1	6	5	2	8	3
133.00	1	1	5	2	4	2
865.00	1	3	2	1	6	2
33.00	1	3	8	3	13	3
1028.00	0	3	5	2	7	2
88.00	1	5	3	1	8	2
30.00	1	8	7	3	10	3
167.00	1	4	5	2	4	2
1064.00	0	0	0	0	0	0
92.00	1	3	4	2	8	3
861.00	0	6	2	1	10	3
1049.00	0	0	0	0	0	0
149.00	1	6	8	3	11	2
688.00	1	2	8	3	12	4
21.00	1	3	5	2	11	3
78.00	1	4	8	3	8	3
218.00	1	0	5	2	2	1
1029.00	0	4	2	1	5	2
111.00	1	0	8	3	11	3
156.00	1	4	5	2	9	3
1023.00	0	0	5	2	4	2
462.00	1	4	8	3	11	3
48.00	1	12	5	2	8	2
63.00	1	6	5	2	8	3
135.00	1	2	5	2	4	2
12.00	1	7	8	3	13	4
18.00	1	6	5	2	7	2
60.00	1	6	8	3	11	3
60.00	1	3	3	1	8	3
209.00	1	5	8	3	13	3
209.00	1	6	5	2	7	2
73.00	1	5	5	2	4	2
431.00	1	0	5	2	9	3
190.00	1	0	3	1	6	3
342.00	1	1	5	2	5	1
487.00	1	3	5	2	9	2
440.00	1	0	5	2	5	1
477.00	0	3	3	1	4	2
488.00	0	0	0	0	0	0
478.00	0	0	2	1	2	1
491.00	0	4	5	2	11	3
259.00	1	0	5	2	8	3
81.00	1	4	5	2	8	3
484.00	0	1	2	1	2	1
104.00	1	4	5	2	8	3
36.00	1	5	5	2	8	3
453.00	0	0	5	2	4	2
99.00	1	7	5	2	8	2
127.00	1	2	0	0	4	1
195.00	1	3	2	1	2	1
315.00	1	1	5	2	5	1
31.00	1	5	8	3	10	3
20.00	1	10	6	2	10	3
334.00	1	2	8	3	6	2
203.00	1	4	8	3	11	3
82.00	1	9	5	2	12	3
467.00	0	4	5	2	8	3
102.00	1	0	2	1	2	1
464.00	0	6	5	2	8	2
107.00	1	1	2	1	9	3
602.00	1	4	5	2	6	2
89.00	1	5	5	2	12	4
63.00	1	5	8	3	13	4
440.00	0	0	5	2	4	2
95.00	1	4	7	3	12	3
406.00	0	2	2	1	6	2
148.00	1	6	5	2	11	3
53.00	1	7	8	3	17	4
915.00	0	3	7	3	8	2
274.00	1	3	5	2	7	2
424.00	1	3	5	2	8	3
75.00	1	1	5	2	2	1
876.00	0	3	8	3	8	2
468.00	1	0	5	2	7	2
103.00	1	3	6	2	14	4
88.00	1	0	3	1	7	2
57.00	1	4	5	2	7	2
680.00	0	1	5	2	11	4
412.00	1	1	5	2	4	2
26.00	1	5	8	3	14	4
665.00	0	1	0	0	2	1
12.00	1	7	8	3	14	4
40.00	1	3	5	2	8	3
502.00	1	8	8	3	11	3
416.00	1	7	5	2	15	4
575.00	1	4	5	2	6	2
55.00	1	8	3	1	10	3
33.00	1	8	8	3	13	4
84.00	1	4	5	2	11	3
405.00	0	0	2	1	2	1
617.00	0	3	8	3	10	3
234.00	1	4	5	2	4	2
186.00	1	3	3	1	6	2
95.00	1	7	7	3	8	2
249.00	1	4	8	3	13	3
170.00	1	5	5	2	8	2
93.00	0	0	5	2	7	2
390.00	0	0	5	2	7	2
84.00	1	5	5	2	13	4
160.00	1	7	8	3	8	3
185.00	1	6	5	2	2	1
120.00	1	2	2	1	8	3
370.00	0	0	0	0	0	0
39.00	1	4	5	2	8	3
386.00	0	0	4	2	2	1
370.00	0	0	2	1	6	2
358.00	0	0	5	2	6	1
358.00	0	2	3	1	2	1
470.00	0	0	3	1	2	1
344.00	0	2	5	2	6	3
137.00	1	2	5	2	11	4
27.00	1	6	5	2	8	3
325.00	1	1	5	2	11	4
125.00	1	9	8	3	15	5
427.00	0	2	5	2	6	2
429.00	0	1	2	1	2	1
50.00	0	1	5	2	7	2
903.00	0	6	5	2	11	3
200.00	1	6	5	2	4	2
848.00	0	3	5	2	7	2
846.00	0	1	5	2	5	1
162.00	0	3	5	2	4	1
294.00	1	0	2	1	2	1
20.00	1	8	5	2	8	3
54.00	1	4	5	2	10	3
335.00	0	5	8	3	12	4
24.00	1	2	6	2	10	3
324.00	0	2	5	2	6	3
316.00	0	1	4	2	6	2
138.00	1	1	5	2	9	3
225.00	1	3	2	1	0	0
314.00	0	6	8	3	14	4
314.00	0	5	5	2	6	2
272.00	0	0	5	2	4	2
263.00	1	4	5	2	9	3
123.00	1	6	5	2	12	3
134.00	1	3	8	3	13	4
98.00	1	2	8	3	10	3
281.00	0	1	2	1	4	1
253.00	0	0	5	2	5	1
265.00	0	0	5	2	4	2
265.00	0	2	2	1	0	0
27.00	1	6	8	3	11	3
123.00	1	10	8	3	13	3
265.00	0	0	5	2	9	3
19.00	1	7	5	2	8	2
13.00	1	11	8	3	10	3
343.00	0	5	5	2	7	2
198.00	0	2	2	1	3	1
183.00	0	0	5	2	7	2
15.00	0	7	5	2	6	2
187.00	0	3	5	2	11	4
172.00	1	2	5	2	8	3
183.00	0	1	5	2	7	2
9.00	1	8	5	2	10	3
175.00	0	0	5	2	6	2
174.00	0	4	4	2	2	1
139.00	0	4	5	2	8	2
132.00	0	3	0	0	6	2
90.00	1	7	8	3	13	3
80.00	1	3	5	2	6	2
740.00	0	0	4	2	2	1
724.00	1	2	5	2	9	3
308.00	1	7	8	3	15	3
50.00	1	7	8	3	8	3
298.00	1	3	5	2	8	3
508.00	1	1	0	0	9	3
150.00	1	8	5	2	13	4
699.00	0	1	5	2	8	3
473.00	1	0	0	0	2	1
685.00	0	0	2	1	2	1
411.00	1	1	0	0	3	1
41.00	1	5	8	3	12	4
376.00	1	10	8	3	10	3
212.00	0	0	5	2	11	3
213.00	1	2	0	0	6	2
385.00	1	4	8	3	12	4
196.00	1	9	8	3	11	3
69.00	1	1	5	2	7	2
604.00	0	2	0	0	0	0
186.00	1	11	5	2	12	3
453.00	1	8	8	3	13	4
249.00	1	7	5	2	9	2
68.00	1	4	5	2	8	3
19.00	1	3	5	2	10	4
240.00	1	2	8	3	11	3
13.00	1	8	8	3	12	4
590.00	0	0	2	1	2	1
602.00	0	3	5	2	2	1
165.00	1	6	8	3	11	3
190.00	1	4	5	2	7	2
409.00	1	5	5	2	2	1
233.00	1	8	8	3	15	3
81.00	1	2	5	2	7	2
481.00	1	2	6	2	10	3
81.00	1	8	5	2	9	2
510.00	1	6	8	3	11	3
159.00	1	8	5	2	10	3
230.00	1	0	2	1	6	2
144.00	1	4	5	2	6	1
85.00	1	5	8	3	13	3
15.00	1	10	8	3	17	4
364.00	0	3	2	1	2	1
168.00	1	1	5	2	5	1
491.00	1	2	8	3	11	3
66.00	1	6	5	2	11	3
53.00	1	4	8	3	14	4
285.00	1	7	8	3	8	3
131.00	1	3	5	2	11	3
512.00	0	0	5	2	8	3
311.00	1	2	2	1	4	1
250.00	1	3	3	1	6	2
502.00	0	3	6	2	13	3
525.00	0	0	2	1	2	1
519.00	0	4	5	2	8	3
497.00	0	4	7	3	6	2
155.00	1	1	2	1	6	2
492.00	0	1	2	1	0	0
233.00	0	0	2	1	5	2
382.00	1	5	5	2	2	1
183.00	1	2	2	1	10	3
294.00	0	3	5	2	2	1
288.00	0	4	5	2	7	2
246.00	0	4	8	3	8	2
93.00	1	8	5	2	6	2
232.00	0	2	5	2	7	2
225.00	0	0	3	1	5	1
238.00	0	0	5	2	2	1
223.00	0	0	3	1	4	2
31.00	1	10	8	3	12	4
232.00	0	2	5	2	9	3
226.00	0	4	8	3	10	3
233.00	0	0	2	1	2	1
389.00	1	3	5	2	8	3
147.00	1	9	5	2	8	2
874.00	0	0	3	1	2	1
68.00	1	7	5	2	15	5
25.00	1	10	5	2	12	4
80.00	1	6	2	1	6	2
516.00	1	0	0	0	3	1
50.00	1	5	8	3	11	3
70.00	1	2	5	2	7	2
197.00	1	3	7	3	6	2
224.00	0	4	8	3	16	4
185.00	1	5	8	3	13	4
198.00	0	4	3	1	8	3
215.00	0	0	4	2	6	2
209.00	0	1	5	2	10	4
173.00	0	1	5	2	4	2
49.00	1	1	5	2	6	2
500.00	1	4	5	2	13	4
65.00	1	8	8	3	13	3
